# Supplementary material for: Wuho Is a New Member in Maintaining Genome Stability through its Interaction with Flap Endonuclease 1
Source: PLoS Biol. 2016 Jan 11;14(1):e1002349. doi: 10.1371/journal.pbio.1002349 (PMC4709127; doi:10.1371/journal.pbio.1002349)
Supplement: S1 Data — (XLSX) [file pbio.1002349.s001.xlsx]

## Sheet: Figure 1C
Mouse JB6			Human HFW
Control	siControl	simWH	Control	siControl	sihWH
100	104.885	68.5412	100	103.984	72.1441	1
100	94.2349	60.5305	100	98.0177	35.0548	2
100	93.3452	46.1385	100	96.335	50.1841	3
100	97.4885	58.4034	100	99.4456	52.461	mean
0	5.24295	9.26872	0	3.28191	15.227	SD

## Sheet: Figure 1E
Mouse JB6			Human HFW
Control	siControl	simWH	Control	siControl	sihWH
2.066	0.25	34.425	0.057	2.463	30.629	1-1
0.738	2.537	42.215	2.577	1.431	39.312	1-2
0.052	0.846	36.997	2.045	0.569	8.808	1-3
2.629	2.183	15.121	1.52	0.055	21.784	1-4
0.118	0.196	44.222	1.443	1.609	14.374	1-5
2.078	2.395	3.427	0.817	0.778	13.782	1-6
1.762	0.711	38.649	1.536	0.164	28.929	1-7
0.086	0.24	28.241	2.636	2.207	7.826	1-8
1.723	0.853	15.891	0.397	1.748	14.485	1-9
2.93	1.245	2.766	2.209	1.414	8.31	1-10
0.4	0.892	19.821	2.687	0.848	16.091	2-1
1.145	1.672	20.146	1.441	2.203	26.004	2-2
2.473	1.791	20.273	0.465	1.124	39.683	2-3
1.334	2.065	46.766	0.972	0.362	21.164	2-4
1.018	0.825	29.529	2.137	1.016	6.633	2-5
2.758	0.68	9.362	1.881	1.617	32.04	2-6
1.306	2.913	28.407	2.014	0.199	12.925	2-7
0.005	2.343	8.325	0.896	2.09	19.229	2-8
1.748	0.203	27.599	0.46	0.513	26.461	2-9
2.751	2.691	11.42	1.664	0.797	38.2	2-10
1.92	2.105	34.194	2.047	1.432	36.798	3-1
1.024	0.17	23.829	0.87	2.061	2.854	3-2
1.245	1.258	37.964	1.14	1.795	26.03	3-3
1.839	1.179	21.616	0.115	2.63	27.764	3-4
1.725	2.22	20.964	1.013	0.455	30.117	3-5
1.817	2.636	16.785	0.352	1.08	4.865	3-6
1.315	1.256	28.364	1.602	1.578	9.016	3-7
0.474	0.069	51.681	1.931	0.325	35.398	3-8
1.226	2.49	38.734	0.411	2.313	36.567	3-9
0.491	2.451	11.316	1.781	1.19	19.053	3-10
1.40653	1.4455	25.635	1.37053	1.26887	21.8377	mean
0.84371	0.903225	12.8637	0.760012	0.738902	11.2592	SD

## Sheet: Figure 4A
HCT116 p53+/+			HCT116 p53-/-
Control	siControl	sihWH	Control	siControl	sihWH
100	105.381	61.8813	100	102.745	102.031	1
100	103.678	81.803	100	94.2777	104.29	2
100	101.84	43.5414	100	99.1282	100.639	3
100	103.633	62.4086	100	98.717	102.32	mean
0	1.44605	15.6247	0	3.46901	1.50445	SD

## Sheet: Figure 4C
HCT116 p53+/+
Control	sihWH	sip53+sihWH	siControl+sihWH
100	76.611	86.4864	60.0128	1
100	58.5063	100.029	54.4539	2
100	40.9816	90.9911	69.7231	3
100	58.6996	92.5022	61.3966	mean
0	14.5463	5.63109	6.30995	SD

## Sheet: Figure 4D
HCT116 p53-/-
Control	sihWH	p[p53]+sihWH	p[V]+sihWH
100	104.324	50.7446	106.677	1
100	94.0532	78.3865	105.494	2
100	97.3488	58.4388	92.2249	3
100	98.5754	62.5233	101.465	mean
0	4.28193	11.6485	6.55184	SD

## Sheet: Figure 6E
FEN1/hWH Anisotropy
FEN1 (nM)	50	50	50	50	50	50	50
hWH (nM)	0	20	50	100	200	500	1000
1	0.1106	0.1213	0.1353	0.1413	0.1376	0.1482	0.1603
2	0.1201	0.1222	0.1416	0.1187	0.1417	0.1577	0.1587
3	0.1128	0.1232	0.0973	0.1383	0.1575	0.154	0.1437
mean	0.1145	0.122233	0.124733	0.132767	0.1456	0.1533	0.154233
SD	0.00406038	0.00077603	0.0195681	0.0100218	0.00857943	0.00390982	0.00747678

## Sheet: Figure 8B
siControl			sihWH
24h	48h	72h	24h	48h	72h
0.12	0.46	0.74	0.33	7.06	14.1497	1
0.69	0.45	0.95	0.35	15.48	11.1638	2
0.36	0.98	1.43	1.91	10.43	18.0843	3
0.39	0.63	1.04	0.863333	10.99	14.4659	mean
0.233666	0.247521	0.288791	0.74015	3.46018	2.83412	SD

## Sheet: Figure 9A
HCT116 p53+/+
1	2	3	4	5	6	7	8
100	101.882	97.6233	95.6954	35.7206	98.7467	90.95	60.4367	1
100	100.694	100.065	98.3315	68.6824	88.5336	93.2574	87.7088	2
100	90.7047	85.6226	103.832	51.353	92.7663	81.103	50.8012	3
100	97.7601	94.4371	99.2864	51.9187	93.3489	88.4368	66.3156	mean
0	5.0124	6.31203	3.38976	13.4625	4.18978	5.27064	15.6304	SD

## Sheet: Figure 9B
HCT116 p53+/+
1	2	3	4	5	6	7	8
100	99.1881	105.532	23.1728	97.16	90.496	2.548	32.26	1
100	106.429	102.486	43.3497	93.0824	93.2736	10.3245	60.4366	2
100	80.0744	108.211	67.4326	96.0878	94.2765	3.2346	35.5367	3
100	95.2304	105.41	44.6517	95.4434	92.682	5.36903	42.7444	mean
0	11.1171	2.3385	18.0924	1.72591	1.59906	3.51524	12.5816	SD

## Sheet: Figure 10A
	Single-flap					Double-flap					Y-shape					Gap					Nick
FEN1(nM)	0	5	5	5	5	0	1	1	1	1	0	50	50	50	50	0	50	50	50	50	0	5	5	5	5
hWH (nM)	0	0	100	500	1000	0	0	100	500	1000	0	0	100	500	1000	0	0	100	500	1000	0	0	100	500	1000
1	0.143162	1.17438	1.56828	2.9182	3.29712	0.810259	5.87192	13.8414	15.591	21.4856	0.000826448	0.0205521	0.0200335	0.0126551	0.00828822	0.0006599	0.013134	0.015595	0.012434	0.006121	0.019258	0.530078	0.724237	0.689276	0.657414
2	0.0766589	1.66256	2.35471	3.25583	4.14881	0.717702	6.28372	12.7191	14.1209	19.9288	0.000776647	0.0195181	0.0192847	0.0121815	0.00784725	0.0009205	0.017498	0.010283	0.010891	0.002766	0.019258	0.520078	0.504237	0.539276	0.501392
3	0.0440124	0.843394	1.46362	2.02092	2.86859	0.617604	7.1697	11.3181	12.6046	24.343	0.000716467	0.0177007	0.0174154	0.0104735	0.00544097	0.0003685	0.017263	0.01394	0.0069529	0.009362	0.0272794	0.65117	0.701694	0.758731	0.625889
mean	0.0879444	1.22678	1.79554	2.73165	3.43818	0.715188	6.44178	12.6262	14.1055	21.9191	0.000773187	0.019257	0.0189112	0.01177	0.00719215	0.000649633	0.015965	0.0132727	0.0100926	0.006083	0.0219318	0.567109	0.64339	0.662427	0.594898
SD	0.0412568	0.336467	0.397698	0.521119	0.532078	0.0786712	0.541475	1.03223	1.21923	1.82797	4.49662e-05	0.00117865	0.00110096	0.000936929	0.00125129	0.00022547	0.00200412	0.00221936	0.00230776	0.00269294	0.00378131	0.0595802	0.0988252	0.0915813	0.0673598
											Green(91.7%)	Green(92.8%)	Green(90.3%)	Green(90.9%)	Green(91.6%)
											Red(8.3%)	Red(7.2%)	Red(9.7%)	Red(9.1%)	Red(8.4%)

[truncated: 6 more sheets: Figure S1B, Figure S1D, Figure S5, Figure S6A, Figure S7A, Figure S7B]
