# Supplementary material for: Wuho Is a New Member in Maintaining Genome Stability through its Interaction with Flap Endonuclease 1
Source: PLoS Biol. 2016 Jan 11;14(1):e1002349. doi: 10.1371/journal.pbio.1002349 (PMC4709127; doi:10.1371/journal.pbio.1002349)
Supplement: S1 Table — (XLSX) [file pbio.1002349.s010.xlsx]

## Sheet: S1_Table
Name (Catalogue number)	Sequences (5' to 3') of siRNA pool
Drosophila Wuho siRNA	GCGCAGAGAACGAACGCUU
	AGAAAGCUCUCCUGCUCUA
	GCGUAUGGAACUACAUUCA
	CCUGCGAUCGGGAUGAUAA
Mouse Wuho siRNA (L-047626-01-0005)	GAGCUAAUGUCACGUGUUC
	UGGGAGUACAGAAGCGGUA
	GGAGAUGAGACCCGAGUUU
	GCUCUGAACUCUGCAUACA
Human Wuho siRNA (L-013491-00-0005)	GCAGACAGCAGUUGGUGUA
	GGGAGGCGACGCUAAGUUG
	CUGAGAGCACCGUGUUAAA
	GCACCUGUCUAUGCUGUUA
Human p53 siRNA (L-003329-00-0005)	GAAAUUUGCGUGUGGAGUA
	GUGCAGCUGUGGGUUGAUU
	GCAGUCAGAUCCUAGCGUC
	GGAGAAUAUUUCACCCUUC
Human FEN1 siRNA (L-010344-00-0005)	GGUGAAGGCUGGCAAAGUC
	GGGUCAAGAGGCUGAGUAA
	CAAACUAAUUGCUGAUGUG
	CAAGUACCCUGUGCCAGAA
Human METTL1 siRNA (L-009294-01-0005)	AGAAUAUGCCUACGUGCUA
	CCACAUUUCAAGCGGACAA
	GGAAUGUAGUCCAUCUAAA
	AAAGAGAGCUCAGGCCCAA
Control siRNA (D-001810-10-05)	UGGUUUACAUGUCGACUAA
	UGGUUUACAUGUUUUCUGA
	UGGUUUACAUGUUUUCCUA
	UGGUUUACAUGUUGUGUGA
Human FEN1 siRNA-1 (s5103)	UGACAUCAAGAGCUACUUUtt
Human FEN1 siRNA-2 (s5104)	CCAUUCGCAUGAUGGAGAAtt
Human FEN1 siRNA-3 (s5105)	GAACCCAAGGGAUCCACUAtt
Mouse FEN1 siRNA-1 (s65951)	CGUGCUAAUGCGACACUUAtt
Mouse FEN1 siRNA-2 (s65952)	GAGCUACUUUGGUCGCAAAtt
Mouse FEN1 siRNA-3 (s65953)	GAAGAGUUGGUCAAAUUUAtt
Table S1
