# Supplementary material for: Wuho Is a New Member in Maintaining Genome Stability through its Interaction with Flap Endonuclease 1
Source: PLoS Biol. 2016 Jan 11;14(1):e1002349. doi: 10.1371/journal.pbio.1002349 (PMC4709127; doi:10.1371/journal.pbio.1002349)
Supplement: S2 Table — Oligonucleotides 1–3 have a FAM fluorophore at their 5′ end and oligonucleotide 4 has a Cy5 fluorophore at its 5′ end. (XLSX) [file pbio.1002349.s011.xlsx]

## Sheet: S2_Table
Name	Sequence (5' to 3')
1	(FAM)-GATGTCAAGCAGTCCTAACTTTGAGGCAGAGTCC
2	(FAM)-GGACTCTGCCTCAAGACGGTAGTCAACGTG
3	(FAM)-TTGAGGCAGAGTCC
4	(Cy5)-GGACTCTGCCTCAAGACGGTAGTCAACGTG
5	GGACTCTGCCTCAAGACGGTAGTCAACGTG
6	CACGTTGACTACCGTC
7	CACGTTGACTACCGTCC
8	CACGTTGACTACCG
9	TTAGGACTGCTTGACATC
10	TTGAGGCAGAGTCC
Table S2
