# Supplementary material for: Wuho Is a New Member in Maintaining Genome Stability through its Interaction with Flap Endonuclease 1
Source: PLoS Biol. 2016 Jan 11;14(1):e1002349. doi: 10.1371/journal.pbio.1002349 (PMC4709127; doi:10.1371/journal.pbio.1002349)
Supplement: S3 Table — (XLSX) [file pbio.1002349.s012.xlsx]

## Sheet: S3_Table
Name	Component Oligonucleotides
Single-flap	1 + 5 + 6
Double-flap	1 + 5 + 7
Y-shape	1 + 4 + 8 + 9
Gap	2 + 8 + 10
Nick	3 + 5 + 6
Table S3
